# Supplementary material for: Fatty Acids Are Responsible for the Discrepancy of Key Aroma Compounds in Naturally Dried Red Goji Berries and Hot-Air-Dried Red Goji Berries
Source: Foods. 2025 Jul 6;14(13):2388. doi: 10.3390/foods14132388 (PMC12248973; doi:10.3390/foods14132388)
Supplement: Supplementary file 1 [file foods-14-02388-s001.zip]

Archive with 1 entries (1 files):
- foods-3654252-supplementary.pdf
